# Supplementary material for: Correlative Microscopy: a tool for understanding soil weathering in modern analogues of early terrestrial biospheres
Source: Sci Rep. 2021 Jun 17;11:12736. doi: 10.1038/s41598-021-92184-1 (PMC8211647; doi:10.1038/s41598-021-92184-1)
Supplement: Supplementary file 1 — Supplementary Information 1. [file 41598_2021_92184_MOESM1_ESM.xlsx]

## Sheet: Sheet1
Supplementary Data S6 - SEM-EDS spot analyses of nodules and 'background' chemistry of phases in grain
Hole type 1b
Fe nodule spot analyses
SITE 3				SITE 3								SITE 2				SITE 2				SITE 2
3	Wt%	Wt% Sigma		4	Wt%	Wt% Sigma		5	Wt%	Wt% Sigma		6	Wt%	Wt% Sigma		7	Wt%	Wt% Sigma		8	Wt%	Wt% Sigma
O	44.16			O	44.16			O	43.5			O	42.28			O	40.96			O	43
Na	1.35	0.01		Na	1.17	0.01		Na	0.92	0.01		Na	1.31	0.01		Na	1.15	0.01		Na	1.03	0.01
Mg	3.92	0.01		Mg	3.95	0.01		Mg	4.13	0.01		Mg	1.53	0.01		Mg	1.94	0.01		Mg	3.68	0.01
Al	6.97	0.01		Al	7.42	0.01		Al	6.7	0.01		Al	7.04	0.01		Al	6.52	0.01		Al	6.52	0.02
Si	24.86	0.02		Si	24.49	0.02		Si	23.81	0.02		Si	21.58	0.02		Si	20.3	0.02		Si	23.42	0.03
S	0.09	0.01		S	0.09	0.01		S	0.09	0.01		S	0.65	0.01		S	0.07	0.01		S	0.06	0.01
K	0.35	0.01		K	0.27	0.01		K	0.21	0.01		K	0.38	0.01		K	0.36	0.01		K	0.33	0.01
Ca	5.74	0.01		Ca	6.52	0.01		Ca	7.24	0.01		Ca	4.02	0.01		Ca	3.93	0.01		Ca	5.78	0.02
Ti	1.32	0.01		Ti	1.18	0.01		Ti	1.24	0.01		Ti	3.21	0.01		Ti	3.96	0.01		Ti	1.63	0.02
Mn	0.21	0.01		Mn	0.18	0.01		Mn	0.21	0.01		Mn	0.16	0.01		Cr	0.07	0.01		Cr	0.08	0.01
Fe	11.06	0.03		Fe	10.56	0.03		Fe	11.95	0.03		Fe	17.83	0.03		Mn	0.17	0.01		Mn	0.21	0.02
Total	100			Total	100			Total	100			Total	100			Fe	20.58	0.03		Fe	14.24	0.04
																Total	100			Total	100
Hole type 1a
Mg-Fe silicate phase							Feldspathic phase					Feldspathic phase
site 4								SITE 5
9	Wt%	Wt% Sigma		10	Wt%	Wt% Sigma		11	Wt%	Wt% Sigma		12	Wt%	Wt% Sigma		13	Wt%	Wt% Sigma
O	42.87			O	42.81			O	45.44			O	44.56			O	44.9
Na	0.89	0.01		Na	0.86	0.01		Na	1.07	0.01		Na	1.18	0.01		Na	1.28	0.01
Mg	5.19	0.02		Mg	5.1	0.02		Mg	2.69	0.01		Mg	2.82	0.01		Mg	2.46	0.01
Al	6.29	0.02		Al	6.19	0.02		Al	7.22	0.02		Al	7.19	0.02		Al	7.41	0.02
Si	22.61	0.03		Si	22.58	0.03		Si	27.23	0.04		Si	25.77	0.04		Si	26.3	0.04
S	0.06	0.01		S	0.06	0.01		S	0.09	0.01		S	0.04	0.01		S	0.08	0.01
K	0.21	0.01		K	0.21	0.01		K	0.33	0.01		K	0.22	0.01		K	0.25	0.01
Ca	8.3	0.03		Ca	8.45	0.03		Ca	6.18	0.02		Ca	7.27	0.02		Ca	6.8	0.02
Ti	1.16	0.02		Ti	1.27	0.02		Ti	1	0.02		Ti	1.06	0.02		Ti	1	0.02
Mn	0.27	0.02		Mn	0.23	0.02		Mn	0.15	0.02		Mn	0.16	0.02		Mn	0.18	0.02
Fe	12.15	0.05		Fe	12.25	0.05		Fe	8.58	0.05		Fe	9.73	0.05		Fe	9.34	0.05
Total	100			Total	100			Total	100			Total	100			Total	100
Fe nodule spot analyses
Hole type 2
SITE 6				SITE 7				SITE 8
14	Wt%	Wt% Sigma		15	Wt%	Wt% Sigma		16	Wt%	Wt% Sigma
O	40.65			O	41.46			O	38.72
Na	0.43	0.02		Na	0.77	0.02		Na	0	0.02
Mg	2.94	0.02		Mg	2.64	0.02		Mg	3.49	0.02
Al	5.8	0.02		Al	6.07	0.02		Al	4.72	0.02
Si	20.15	0.03		Si	21.43	0.03		Si	17.57	0.03
S	0.05	0.01		S	0.06	0.01		S	0.03	0.01
K	0.25	0.01		K	0.45	0.01		K	0.21	0.01
Ca	5.56	0.02		Ca	6.22	0.02		Ca	6.74	0.02
Ti	3.08	0.02		Ti	2.59	0.02		Ti	3.3	0.02
Mn	0.2	0.02		Mn	0.2	0.02		Mn	0.28	0.02
Fe	20.89	0.06		Fe	18.13	0.06		Fe	24.95	0.06
				Total	100			Total	100
Fe nodule spot analyses
Hole type 1a
1	Wt%	Wt% Sigma		2	Wt%	Wt% Sigma		3	Wt%	Wt% Sigma
O	43.03	0.25		O	34.59	0.28		O	45.07	0.24
Na	0.96	0.05		Na	1.31	0.07		Na	1.33	0.06
Mg	5.48	0.08		Mg	0.81	0.06		Mg	4.29	0.07
Al	5.81	0.08		Al	5.55	0.09		Al	5.73	0.08
Si	21.99	0.16		Si	17.72	0.17		Si	23.32	0.16
S	0.47	0.05		S	0.23	0.05		S	0.28	0.04
K	0.2	0.05		K	0.67	0.07		K	0.36	0.05
Ca	6.88	0.12		Ca	2.19	0.09		Ca	5.62	0.1
Ti	1.14	0.1		Ti	5.4	0.15		Ti	0.99	0.09
Cr	0.02	0.1		Cr	0.13	0.12		Cr	0	0.1
Fe	14.01	0.3		Fe	31.41	0.39		Fe	13	0.3
Total	100			Total	100			Total	100
