# Supplementary material for: Correlative Microscopy: a tool for understanding soil weathering in modern analogues of early terrestrial biospheres
Source: Sci Rep. 2021 Jun 17;11:12736. doi: 10.1038/s41598-021-92184-1 (PMC8211647; doi:10.1038/s41598-021-92184-1)
Supplement: Supplementary file 2 — Supplementary Information 2. [file 41598_2021_92184_MOESM2_ESM.xlsx]

## Sheet: Sheet1
File name	kV	µA	W	Filter	Objective	BIN	Projections	Exposure (s)	pixel size (microns)	FOV (um)	Average intensity	Aveage Transmission (%)	Scan length (h:m)	Phase contrast scan?
Scan 1	60	82.6	5	AIR	0.4x	2	1601	1	7.13	7301.8	6k to 9k	45 to 80	I hour 24	n
Scan 2	70	85.7	6	LE3	4x	2	1601	20	0.401	406.87	5K TO 8K	40 TO 60	10 HR 46	n
Scan 3	70	86.2	10	LE3	20X	4	1601	30	0.8104	401.16	15k to 31k	30 to 45	14 hr 55	n
Scan 4	60	83.5	5	AIR	20X	4	1601	40	0.8104	401.24	5000	10 to 20	19 hr 41	y
Supplementary Methods 2 - XRM scan parameters for each multi-scale volume
